# Supplementary material for: Dysfunction of inhibitory–excitatory cortical circuits induces density-dependent facilitation of motor-evoked potentials after subarachnoid hemorrhage
Source: Front Neurol. 2026 Apr 1;17:1690241. doi: 10.3389/fneur.2026.1690241 (PMC13079175; doi:10.3389/fneur.2026.1690241)
Supplement: Supplementary file 1 [file Table_1.xlsx]

## Sheet: Sheet1
	Supplemental table_Summary of influences of outlines
	Figure 4				Figure 6
	A.Red dots	A.Blue dots	B.Red dots	B.Blue dots	A.Red dots	A.Blue dots	B.Red dots	B.Blue dots
	◎[1] DCI.HU-MEP	[2] DCI-.HU-MEP	[3]DCI.HU-MEP ratio	[4]DCI-.HU-MEP ratio	[1] DCI.SICI-MEP ratio	◎[2] DCI-.SICI-MEP ratio	◎[3] DCI.ICF-MEP ratio	[4] DCI-.ICF-MEP
r:	0.566	0.432	0.905	0.778	0.948	0.774	0.747	0.154
ρ:	0.743	0.502	0.889	0.814	0.823	0.452	0.484	0.161
oultines	2	16	5	13	6	11	4	13
re-r:	0.703	0.445	0.785	0.729	0.778	0.526	0.567	0.27
re-ρ:	0.73	0.429	0.866	0.778	0.785	0.343	0.383	0.191
	r: Pearson’s product–moment correlation coefficient (r)
	ρ: Spearman’s rank correlation coefficient (ρ)
	re-r: After removal of outlines using Smirnov–Grubbs test
	re-ρ: After removal of outlines using Smirnov–Grubbs test
